# Supplementary material for: Using DNA Metabarcoding to Identify the Floral Composition of Honey: A New Tool for Investigating Honey Bee Foraging Preferences
Source: PLoS One. 2015 Aug 26;10(8):e0134735. doi: 10.1371/journal.pone.0134735 (PMC4550469; doi:10.1371/journal.pone.0134735)
Supplement: S1 Dataset — (XLSX) [file pone.0134735.s001.xlsx]

## Sheet: S1 Dataset
Order	Family	Taxa	H1 D	H1 M	H2 D	H2 M	H3 D	H3 M	H4 D	H4 M	H5 D	H5 M	H6 D	H6 M	H7 D	H7 M	H8 D	H8 M	H9 D	H9 M	D = DNA
Apiales	Apiaceae	Apiaceae											13	1		1					M = Melissopalynology
Apiales	Apiaceae	Angelica sylvestris													47
Apiales	Araliaceae	Hedera helix		1				5	14
Aquifoliales	Aquifoliaceae	Ilex aquifolium		1								1
Asparagales	Amaryllidaceae	Allium		1
Asparagales	Asparagaceae	Hyacinthoides non-scripta	476		63						12	1
Asparagales	Asparagaceae	Muscari	122	1
Asterales	Asteraceae	Asteraceae	42						40		529		30		177
Asterales	Asteraceae	Bellis								1						5
Asterales	Asteraceae	Cirsium							46				33	6	234
Asterales	Asteraceae	Hypochaeris radicata													194
Asterales	Asteraceae	Senecio									1397
Asterales	Asteraceae	Sonchus	16								17
Asterales	Asteraceae	Taraxacum officinale	324	1	67			1			1940	2			94	1
Asterales	Campanulaceae	Campanula		1
Boraginales	Boraginaceae	Boraginaceae		1
Boraginales	Boraginaceae	Borago officinalis								1
Boraginales	Boraginaceae	Echium		2
Brassicales	Brassicaceae	Brassicaceae	76			2		26						8		5	28	3		6
Brassicales	Brassicaceae	Brassica	271		195	101					20	137	2777	71	474		728		644	6
Caryophyllales	Caryophyllaceae	Caryophyllaceae									70
Dipsacales	Caprifoliaceae	Sambucus												1
Dipsacales	Dipsacaceae	Knautia arvensis		1
Ericales	Balsaminaceae	Impatiens glandulifera		5				5	327	166	12	19		1	2974	94	32	6
Ericales	Ericaceae	Ericales										2
Fabales	Fabaceae	Fabaceae	10	5				5	24	1	16				40		1489	15	16
Fabales	Fabaceae	Acacia		1
Fabales	Fabaceae	Lotus		105				2		32		1			95	37
Fabales	Fabaceae	Trifolium	751	14			46	61	2191	70	12		679	174	615	20	1799	157	1227	138
Fabales	Fabaceae	Ulex	18		93								18				14
Fagales	Betulaceae	Alnus glutinosa																	522
Fagales	Betulaceae	Betula						1										1
Fagales	Betulaceae	Corylus avellana										1							340
Fagales	Fagaceae	Fagaceae	19		53						110				32
Fagales	Fagaceae	Castanea sativa	36	34	33				64		172				136	114
Fagales	Fagaceae	Quercus	404		1129				31		3715	2			424		81
Gentianales	Rubiaceae	Galium	682
Lamiales	Lamiaceae	Lamium				2
Lamiales	Oleaceae	Ligustrum		1											186		10
Lamiales	Orobanchaceae	Pedicularis		1
Lamiales	Plantaginaceae	Veronica		1
Lamiales	Scrophulariaceae	Buddleja										4
Laurales	Lauraceae	Persea		1
Malpighiales	Euphorbiaceae	Euphorbia		1
Malpighiales	Euphorbiaceae	Mercurialis		1
Malpighiales	Hypericaceae	Hypericum													129
Malpighiales	Salicaceae	Salix	10	9	168	80		14		1	12	88				4	20	1
Malpighiales	Violaceae	Viola															15		236
Malvales	Cistaceae	Cistus										1
Malvales	Malvaceae	Tilia		1
Myrtales	Myrtaceae	Myrtaceae						3		1		5		6						4
Myrtales	Onagraceae	Chamerion angustifolium											71		99
Myrtales	Onagraceae	Oenothera													12	1
Poales	Poaceae	Poaceae						2						3		1	30
Ranunculales	Papaveraceae	Papaver		1
Ranunculales	Ranunculaceae	Helleborus														1
Ranunculales	Ranunculaceae	Ranunculus						1		1	10					1
Rosales	Rhamnaceae	Rhamnaceae		13
Rosales	Rosaceae	Rosaceae	155	54	1564	31	10	13			27	1		2	13	21	26	3		6
Rosales	Rosaceae	Crataegus monogyna	62		683						12						10
Rosales	Rosaceae	Filipendula ulmaria	25				15	20	12	4			37	11	173	3	81	1	82	1
Rosales	Rosaceae	Malus	31	54	775	94	12	118		53	14	32		3		1	16	4	12	53
Rosales	Rosaceae	Potentilla										4
Rosales	Rosaceae	Prunus	43		953	6						4					20
Rosales	Rosaceae	Rosa	22						50				11		26		13		17
Rosales	Rosaceae	Rubus fruticosus	353	12	10		66	52	1295	30			76	3	677	26	190	10	295	89
Rosales	Rosaceae	Sorbus	17		28
Rosales	Urticaceae	Urticaceae						1								1
Sapindales	Rutaceae	Skimmia japonica	11	3
Sapindales	Sapindaceae	Acer		4	564											1	17			1
Sapindales	Sapindaceae	Aesculus hippocastanum			33	1
Saxifragales	Crassulaceae	Sedum		3
Solanales	Solanaceae	Solanum							108
Pinales	Cupressaceae	Juniperus			30
Pinales	Pinaceae	Pinus			64
Pinales	Taxaceae	Taxus baccata														1
Polypodiales	Woodsiaceae	Athyrium																	1038
		Number of taxa	24	31	18	8	5	17	12	12	18	17	10	13	21	20	19	10	11	9
		Number of DNA reads/pollen grains	3976	334	6505	317	149	330	4202	361	8097	305	3745	290	6851	339	4619	201	4429	304
