# Supplementary material for: Using DNA Metabarcoding to Identify the Floral Composition of Honey: A New Tool for Investigating Honey Bee Foraging Preferences
Source: PLoS One. 2015 Aug 26;10(8):e0134735. doi: 10.1371/journal.pone.0134735 (PMC4550469; doi:10.1371/journal.pone.0134735)
Supplement: S2 Dataset — (XLSX) [file pone.0134735.s002.xlsx]

## Sheet: S2 Dataset
Order	Family	Taxa	H1 D	H1_2 D	H1 M	H1_2 M	D = DNA
Apiales	Araliaceae	Hedera helix			1	1	M = Melissopalynology
Aquifoliales	Aquifoliaceae	Ilex aquifolium			1
Asparagales	Amaryllidaceae	Allium			1
Asparagales	Asparagaceae	Hyacinthoides non-scripta	476	127		1
Asparagales	Asparagaceae	Muscari	122		1
Asterales	Asteraceae	Asteraceae	42	89
Asterales	Asteraceae	Sonchus	16	10
Asterales	Asteraceae	Taraxacum officinale	324	569	1	1
Asterales	Campanulaceae	Campanula			1	1
Boraginales	Boraginaceae	Boraginaceae			1
Boraginales	Boraginaceae	Echium			2
Brassicales	Brassicaceae	Brassicaceae	76			2
Brassicales	Brassicaceae	Brassica	271
Caryophyllales	Caryophyllaceae	Paronychia				2
Dipsacales	Caprifoliaceae	Lonicera				1
Dipsacales	Caprifoliaceae	Sambucus				1
Dipsacales	Dipsacaceae	Knautia arvensis			1
Ericales	Balsaminaceae	Impatiens glandulifera			5
Ericales	Ericaceae	Calluna vulgaris				1
Ericales	Ericaceae	Erica				3
Fabales	Fabaceae	Fabaceae	10	16	5	1
Fabales	Fabaceae	Acacia			1
Fabales	Fabaceae	Lotus			105
Fabales	Fabaceae	Trifolium	751	235	14	13
Fabales	Fabaceae	Ulex	18
Fagales	Betulaceae	Corylus avellana				1
Fagales	Fagaceae	Fagaceae	19	85
Fagales	Fagaceae	Castanea sativa	36	24	34
Fagales	Fagaceae	Quercus	404	944
Gentianales	Rubiaceae	Galium	682
Lamiales	Oleaceae	Ligustrum			1	1
Lamiales	Orobanchaceae	Pedicularis			1
Lamiales	Plantaginaceae	Veronica			1
Lamiales	Scrophulariaceae	Buddleja				2
Laurales	Lauraceae	Persea			1
Malpighiales	Euphorbiaceae	Euphorbia			1
Malpighiales	Euphorbiaceae	Mercurialis			1
Malpighiales	Hypericaceae	Hypericum				9
Malpighiales	Salicaceae	Salix	10	86	9	18
Malvales	Malvaceae	Tilia			1
Myrtales	Myrtaceae	Myrtaceae				6
Myrtales	Onagraceae	Chamerion angustifolium		98
Myrtales	Onagraceae	Oenothera				2
Poales	Poaceae	Poaceae		55
Ranunculales	Papaveraceae	Papaver			1	1
Ranunculales	Ranunculaceae	Ranunculus				1
Rosales	Rhamnaceae	Rhamnaceae			13
Rosales	Rosaceae	Rosaceae	155	545	54	42
Rosales	Rosaceae	Crataegus monogyna	62	138
Rosales	Rosaceae	Filipendula ulmaria	25	191		15
Rosales	Rosaceae	Malus	31	28	54	183
Rosales	Rosaceae	Prunus	43	1019		18
Rosales	Rosaceae	Rosa	22	11
Rosales	Rosaceae	Rubus fruticosus	353	485	12	9
Rosales	Rosaceae	Sorbus	17	31
Sapindales	Rutaceae	Skimmia japonica	11		3	19
Sapindales	Sapindaceae	Acer		12	4	1
Sapindales	Sapindaceae	Aesculus hippocastanum		141
Saxifragales	Crassulaceae	Sedum			3
		total	3976	4939	334	356
		count	24	22	31	28
