# Supplementary material for: Using DNA Metabarcoding to Identify the Floral Composition of Honey: A New Tool for Investigating Honey Bee Foraging Preferences
Source: PLoS One. 2015 Aug 26;10(8):e0134735. doi: 10.1371/journal.pone.0134735 (PMC4550469; doi:10.1371/journal.pone.0134735)
Supplement: S2 File — (ZIP) [file pone.0134735.s004.zip]

Archive with 35 entries (22 files):
- BLAST-Tools/
- BLAST-Tools/.DS_Store
- __MACOSX/
- __MACOSX/BLAST-Tools/
- __MACOSX/BLAST-Tools/._.DS_Store
- BLAST-Tools/bin/
- BLAST-Tools/bin/.DS_Store
- __MACOSX/BLAST-Tools/bin/
- __MACOSX/BLAST-Tools/bin/._.DS_Store
- BLAST-Tools/bin/blast_summary.py
- BLAST-Tools/bin/blast_with_ncbi.py
- BLAST-Tools/blast-db/
- BLAST-Tools/blast-db/.DS_Store
- __MACOSX/BLAST-Tools/blast-db/
- __MACOSX/BLAST-Tools/blast-db/._.DS_Store
- BLAST-Tools/blast-db/Readme.rtf
- __MACOSX/BLAST-Tools/blast-db/._Readme.rtf
- BLAST-Tools/blast_results/
- BLAST-Tools/blast_results/.DS_Store
- __MACOSX/BLAST-Tools/blast_results/
- __MACOSX/BLAST-Tools/blast_results/._.DS_Store
- BLAST-Tools/blast_results/example.csv
- __MACOSX/BLAST-Tools/blast_results/._example.csv
- BLAST-Tools/blast_summary/
- BLAST-Tools/blast_summary/.DS_Store
- __MACOSX/BLAST-Tools/blast_summary/
- __MACOSX/BLAST-Tools/blast_summary/._.DS_Store
- BLAST-Tools/blast_summary/example.csv
- __MACOSX/BLAST-Tools/blast_summary/._example.csv
- BLAST-Tools/fasta/
- BLAST-Tools/fasta/.DS_Store
- __MACOSX/BLAST-Tools/fasta/
- __MACOSX/BLAST-Tools/fasta/._.DS_Store
- BLAST-Tools/fasta/example.fasta
- __MACOSX/BLAST-Tools/fasta/._example.fasta
